# Supplementary material for: Haplotype-based association analysis of general cognitive ability in Generation Scotland, the English Longitudinal Study of Ageing, and UK Biobank
Source: Wellcome Open Res. 2017 Aug 10;2:61. [Version 1] doi: 10.12688/wellcomeopenres.12171.1 (PMC5605947; doi:10.12688/wellcomeopenres.12171.1)
Supplement: Supplementary file 1 [file wellcomeopenres-2-13175-s0000.tgz]

Archive with 1 entries (1 files):
- ebac1a31-e47e-4c5c-9997-2c242f90cf65.pdf
